# Supplementary material for: Sex chromosome pairing and multivalent associations during meiosis in diploid and polyploid Silene latifolia
Source: Plant Physiol. 2025 Nov 19;200(3):kiaf599. doi: 10.1093/plphys/kiaf599 (PMC13017482; doi:10.1093/plphys/kiaf599)
Supplement: kiaf599_Supplementary_Data [file kiaf599_supplementary_data.zip]

Archive with 5 entries (5 files):
- Supplementary information_final.pdf
- Table S1.xlsx
- Table S2.xlsx
- Movie S1.mp4
- Movie S2.mp4
